# Supplementary material for: Integrating Aggressive-Variant Prostate Cancer-Associated Tumor Suppressor Gene Status with Clinical Variables to Refine Prognosis and Predict Androgen Receptor Pathway Inhibitor Response in Metastatic Hormone-Sensitive Setting
Source: Int J Mol Sci. 2025 May 31;26(11):5309. doi: 10.3390/ijms26115309 (PMC12154572; doi:10.3390/ijms26115309)
Supplement: Supplementary file 1 [file ijms-26-05309-s001.zip]

Archive with 1 entries (1 files):
- ijms-3631138-supplementary.pdf
